# Supplementary material for: Feasibility and Safety of High-Flow Nasal Cannula Use During Dental Treatment: A Pilot Study
Source: Dent J (Basel). 2026 Apr 2;14(4):208. doi: 10.3390/dj14040208 (PMC13115242; doi:10.3390/dj14040208)
Supplement: Supplementary file 1 [file dentistry-14-00208-s001.zip]

Archive with 1 entries (1 files):
- dentistry-4122991-supplementary.pdf
